# Supplementary material for: Significant Genes Associated with Mortality and Disease Progression in Grade II and III Glioma
Source: Biomedicines. 2024 Apr 12;12(4):858. doi: 10.3390/biomedicines12040858 (PMC11048596; doi:10.3390/biomedicines12040858)
Supplement: Supplementary file 1 [file biomedicines-12-00858-s001.zip]

Archive with 2 entries (2 files):
- Supplementary Data1.xlsx
- Supplementary Material.pdf
